# Supplementary material for: Thermodynamics Analysis of a Reaction-Diffusion Matrix Multiplication Computing Unit under the Linear Non-Equilibrium Regime
Source: J Phys Chem Lett. 2025 Jun 13;16(25):6293–304. doi: 10.1021/acs.jpclett.5c00834 (PMC12207667; doi:10.1021/acs.jpclett.5c00834)
Supplement: Supplementary file 3 [file jz5c00834_si_003.zip]

Archive with 5 entries (5 files):
- achemso-demo.tex
- acs-achemso.bib
- M3N.bib
- VOP.eps
- videoOnPaper.svg
