# Supplementary material for: Thermodynamics Analysis of a Reaction-Diffusion Matrix Multiplication Computing Unit under the Linear Non-Equilibrium Regime
Source: J Phys Chem Lett. 2025 Jun 13;16(25):6293–304. doi: 10.1021/acs.jpclett.5c00834 (PMC12207667; doi:10.1021/acs.jpclett.5c00834)
Supplement: Supplementary file 3 [file jz5c00834_si_003.zip › achemso-demo.tex]

%%%%%%%%%%%%%%%%%%%%%%%%%%%%%%%%%%%%%%%%%%%%%%%%%%%%%%%%%%%%%%%%%%%%%
%% This is a (brief) model paper using the achemso class
%% The document class accepts keyval options, which should include
%% the target journal and optionally the manuscript type. 
%%%%%%%%%%%%%%%%%%%%%%%%%%%%%%%%%%%%%%%%%%%%%%%%%%%%%%%%%%%%%%%%%%%%%
\documentclass[journal=jpclcd,manuscript=supporting]{achemso}

%%%%%%%%%%%%%%%%%%%%%%%%%%%%%%%%%%%%%%%%%%%%%%%%%%%%%%%%%%%%%%%%%%%%%
%% Place any additional packages needed here.  Only include packages
%% which are essential, to avoid problems later. Do NOT use any
%% packages which require e-TeX (for example etoolbox): the e-TeX
%% extensions are not currently available on the ACS conversion
%% servers.
%%%%%%%%%%%%%%%%%%%%%%%%%%%%%%%%%%%%%%%%%%%%%%%%%%%%%%%%%%%%%%%%%%%%%
\usepackage[version=3]{mhchem} % Formula subscripts using \ce{}
\usepackage{verbatim}
\usepackage{graphicx}
\usepackage{amssymb}
\usepackage{xcolor}
\usepackage{tikz}
%%%%%%%%%%%%%%%%%%%%%%%%%%%%%%%%%%%%%%%%%%%%%%%%%%%%%%%%%%%%%%%%%%%%%
%% If issues arise when submitting your manuscript, you may want to
%% un-comment the next line.  This provides information on the
%% version of every file you have used.
%%%%%%%%%%%%%%%%%%%%%%%%%%%%%%%%%%%%%%%%%%%%%%%%%%%%%%%%%%%%%%%%%%%%%
%%\listfiles

%%%%%%%%%%%%%%%%%%%%%%%%%%%%%%%%%%%%%%%%%%%%%%%%%%%%%%%%%%%%%%%%%%%%%
%% Place any additional macros here.  Please use \newcommand* where
%% possible, and avoid layout-changing macros (which are not used
%% when typesetting).
%%%%%%%%%%%%%%%%%%%%%%%%%%%%%%%%%%%%%%%%%%%%%%%%%%%%%%%%%%%%%%%%%%%%%
\newcommand*\mycommand[1]{\texttt{\emph{#1}}}

%%%%%%%%%%%%%%%%%%%%%%%%%%%%%%%%%%%%%%%%%%%%%%%%%%%%%%%%%%%%%%%%%%%%%
%% Meta-data block
%% ---------------
%% Each author should be given as a separate \author command.
%%
%% Corresponding authors should have an e-mail given after the author
%% name as an \email command. Phone and fax numbers can be given
%% using \phone and \fax, respectively; this information is optional.
%%
%% The affiliation of authors is given after the authors; each
%% \affiliation command applies to all preceding authors not already
%% assigned an affiliation.
%%
%% The affiliation takes an option argument for the short name.  This
%% will typically be something like "University of Somewhere".
%%
%% The \altaffiliation macro should be used for new address, etc.
%% On the other hand, \alsoaffiliation is used on a per author basis
%% when authors are associated with multiple institutions.
%%%%%%%%%%%%%%%%%%%%%%%%%%%%%%%%%%%%%%%%%%%%%%%%%%%%%%%%%%%%%%%%%%%%%

\author{Giuseppe S. Basile}
\affiliation[University of Catania]{Department of Chemical Sciences, University of Catania, Catania, Viale Andrea Doria 6, 95125, Italia}
\alsoaffiliation{Scuola Superiore di Catania, Catania, Via Valdisavoia 9, 95123, Italia}
\author{Stefan Angerbauer}
\affiliation[Johannes Kepler University] {\color{black}Institute for Communication Engineering and RF-Systems, Johannes Kepler University
Linz,  Austria}
\author{Giuseppe Grasso}
\affiliation[University of Catania]{Department of Chemical Sciences, University of Catania, Catania, Viale Andrea Doria 6, 95125, Italia}
\author{Werner Haselmayr}
\affiliation[Johannes Kepler University] {\color{black}Institute for Communication Engineering and RF-Systems, Johannes Kepler University
Linz, Austria}
\email{werner.haselmayr@jku.at}
\author{Nunzio Tuccitto}
\email{nunzio.tuccitto@unict.it}
\affiliation[University of Catania]{Department of Chemical Sciences, University of Catania, Catania, Viale Andrea Doria 6, 95125, Italia}
\color{black}
%%%%%%%%%%%%%%%%%%%%%%%%%%%%%%%%%%%%%%%%%%%%%%%%%%%%%%%%%%%%%%%%%%%%%
%% The document title should be given as usual. Some journals require
%% a running title from the author: this should be supplied as an
%% optional argument to \title.
%%%%%%%%%%%%%%%%%%%%%%%%%%%%%%%%%%%%%%%%%%%%%%%%%%%%%%%%%%%%%%%%%%%%%
\title[An \textsf{achemso} demo]
  {SUPPORTING INFORMATION FOR: Thermodynamics analysis of a Diffusion-Reaction Matrix Multiplication computing unit under the Linear Non-Equilibrium Regime}


\begin{document}


\section{Theoretical Framework}
We derive the entropy production for a four-component system with solute concentrations \(\varphi_1, \varphi_2, \varphi_3\) and solvent \(\varphi_4\) (in large excess, \(\varphi_4 \gg \varphi_1, \varphi_2, \varphi_3\)), undergoing reversible reactions \(1 \rightleftharpoons 2\) and \(2 \rightleftharpoons 3\). The derivation assumes \textbf{ideal solutions} (\(\gamma_i = 1\)), \textbf{mechanical equilibrium} (\(\nabla P = 0\)), \textbf{isothermal conditions}, and \textbf{local incompressibility}:
\begin{equation}
    \sum_{i=1}^4 v_i \mathbf{J}_i = 0 \implies \mathbf{J}_4 = -\frac{1}{v_4} \sum_{i=1}^3 v_i \mathbf{J}_i,
    \label{eq:incompressibility}
\end{equation}
where \(v_i\) are partial molar volumes and \(\mathbf{J}_i\) are molar fluxes in a volume-fixed frame. The solvent approximation (\(\nabla \varphi_4 \approx 0\), \(v_4 \gg v_1, v_2, v_3\)) simplifies cross-coupling terms.\\
The total entropy production rate \(\sigma\) includes contributions from diffusion and reactions:
\begin{equation}
    \sigma = \underbrace{\sum_{i=1}^4 \mathbf{J}_i \cdot \mathbf{F}_i}_{\text{Diffusion}} + \underbrace{\frac{1}{T} \sum_{\alpha=1}^2 A_\alpha \left\{R_{f} - R_{b}\right\}_\alpha}_{\text{Reactions}},
    \label{eq:total_entropy}
\end{equation}
where \(\mathbf{F}_i = -\frac{1}{T} \nabla \mu_i\) is the diffusive thermodynamic force, and \(A_\alpha = \sum_{i=1}^4 \nu_{i\alpha} \mu_i\) is the affinity for reaction \(\alpha\). For ideal solutions, \(\mu_i = \mu_i^0 + RT \ln \varphi_i\), leading to:
\begin{equation}
    \mathbf{F}_i = -\frac{R}{T} \frac{\nabla \varphi_i}{\varphi_i} \quad (i = 1, 2, 3), \quad \mathbf{F}_4 = -\frac{R}{T} \frac{\nabla \varphi_4}{\varphi_4}.
    \label{eq:forces}
\end{equation}
Substituting \(\mathbf{J}_i = \sum_{k=1}^3 L_{ik} \mathbf{F}_k'\) (with \(\mathbf{F}_k' = \mathbf{F}_k - \frac{v_k}{v_4} \mathbf{F}_4\)) into the diffusion term, and using \(\nabla \varphi_4 \approx 0\), the entropy production becomes:
\begin{equation}
    \sigma_{\text{diff}} = \frac{R^2}{T^2} \sum_{i,k=1}^3 L_{ik} \frac{\nabla \varphi_i}{\varphi_i} \cdot \frac{\nabla \varphi_k}{\varphi_k}.
    \label{eq:diffusion_entropy}
\end{equation}
Diagonal Onsager coefficients \(L_{ii}\) relate to Fickian diffusion coefficients via \(\mathbf{J}_i = -D_i \nabla \varphi_i\):
\begin{equation}
    L_{ii} = \frac{D_i \varphi_i}{R}.
    \label{eq:onsager_diagonal}
\end{equation}
Cross-terms \(L_{ik}\) (\(i \neq k\)) describe solute-solute interactions. Under the solvent approximation:
\begin{equation}
    \sigma_{\text{diff}} \approx \frac{R}{T} \sum_{i=1}^3 D_i \frac{\lvert \nabla \varphi_i \rvert ^2}{\varphi_i} + \frac{2R^2}{T^2} \sum_{i < k} L_{ik} \frac{\nabla \varphi_i \cdot \nabla \varphi_k}{\varphi_i \varphi_k}.
    \label{eq:simplified_diffusion}
\end{equation}
For reactions \(\alpha = 1, 2\), the affinity \(A_\alpha = RT \ln \frac{R_{f\alpha}}{R_{b\alpha}}\) drives the net rate \(w_\alpha = R_{f\alpha} - R_{b\alpha}\). The reaction entropy production is\cite{kondepudi_modern_2015}:
\begin{equation}
    \sigma_{\text{rxn}} = R \sum_{\alpha=1}^2  \left\{w \ln \frac{R_{f}}{R_{b}}\right\} _\alpha.
    \label{eq:reaction_entropy}
\end{equation}
Near equilibrium (\(w_\alpha \ll R_{f\alpha}, R_{b\alpha}\)), this simplifies to \(\sigma_{\text{rxn}} \approx \frac{R}{R_{\text{eq}}} \sum_{\alpha=1}^2 w_\alpha^2\).
The total entropy production combines all terms:
\begin{equation}
    \boxed{
    \sigma = \frac{R}{T} \sum_{i=1}^3 D_i \frac{\lvert \nabla \varphi_i \rvert ^2}{\varphi_i} + \frac{2R^2}{T^2} \sum_{i < k} L_{ik} \frac{\nabla \varphi_i \cdot \nabla \varphi_k}{\varphi_i \varphi_k} + R \sum_{\alpha=1}^2 \left\{\left(R_f -R_b\right) \ln \frac{R_{f}}{R_{b}}\right\} _\alpha.
    }
    \label{eq:final_result}
\end{equation}
Which for $i\neq k,\ L_{ik}=0$, reduces to:
\begin{equation}
    \boxed{
    \sigma = \frac{R}{T} \sum_{i=1}^3 D_i \frac{\lvert \nabla \varphi_i \rvert ^2}{\varphi_i} + R \sum_{\alpha=1}^2 \left\{\left(R_f -R_b\right) \ln \frac{R_{f}}{R_{b}}\right\} _\alpha.
    }
    \label{eq:final_result_approx}
\end{equation}
\section{A smooth function approach to describe membranes}
A relatively simple way to model membranes is that of applying spatial restrictions on the behaviour of diffusion coefficients, in particular we would like to model them as $D=D(\mathbf{r)}$, with $D\in \text{C}^i$ where $i$ is at least 1. \\
In the following we describe the methodology for constructing spatially varying diffusion coefficients in membrane modeling using sigmoid gate functions. These functions provide smooth spatial transitions and enable the dynamic adaptation of diffusion regions.\\
Given a membrane region \( R \) discretized into \( N \) grid cells with coordinates \((x_i,y_i)\) for \( i = 1,\dots, N \), the centroid of the region is computed as
\begin{equation}
\bar{x} = \frac{1}{N} \sum_{i=1}^{N} x_i, \quad \bar{y} = \frac{1}{N} \sum_{i=1}^{N} y_i.
\label{eq:centroid}
\end{equation}
These centroid coordinates are used to define dynamic boundaries that adapt to the membrane geometry.\\
To spatially localize the diffusion coefficients, we use sigmoid gate functions. A general sigmoid gate is defined as
\begin{equation}
\Gamma_{\text{gate}}(u; u_0, f) = \frac{1}{1 + \exp\left[-f\,(u-u_0)\right]},
\label{eq:sigmoid}
\end{equation}
where \(u\) is the spatial coordinate, \(u_0\) is the boundary position (which may be fixed or derived from the region centroid), and \(f\) is the steepness parameter controlling the sharpness of the transition. The function in \eqref{eq:sigmoid} is continuous and infinitely differentiable, ensuring smooth transitions. It is monotonically increasing with 
\begin{equation}
\lim_{u \to -\infty} \Gamma_{\text{gate}}(u; u_0, f) = 0 \quad \text{and} \quad \lim_{u \to +\infty} \Gamma_{\text{gate}}(u; u_0, f) = 1.
\end{equation}
Its derivative is given by
\begin{equation}
\frac{d}{du}\Gamma_{\text{gate}}(u; u_0, f) = f\, \frac{\exp\left[-f\,(u-u_0)\right]}{\left(1+\exp\left[-f\,(u-u_0)\right]\right)^2}
\label{eq:sigmoid_deriv}
\end{equation}
which attains its maximum at \(u = u_0\) and is symmetric about that point.\\
The diffusion coefficients \(D_1\), \(D_2\) and \(D_3\) in a 2D domain are constructed by combining the products of these sigmoid gates, thereby localizing the diffusion to specific subdomains of the membrane. For example, the coefficient \(D_1\) is defined as
\begin{equation}
D_1 = S_1 \left[ \Gamma_{\text{gate}}(x; a_1, f) \, \Gamma_{\text{gate}}(y; y_{R_B}, f) + \Gamma_{\text{gate}}(x; x_{R_C}, f) \, \Gamma_{\text{gate}}(y; d_1, f) \right],
\label{eq:D1}
\end{equation}
where \(S_1\) is a scaling factor, \(a_1\) and \(d_1\) are boundary parameters, and \(x_{R_C}\) and \(y_{R_B}\) are derived from the centroids of the respective membrane regions. The coefficient \(D_2\) is linearly related to \(D_1\) via
\begin{equation}
D_2 = m\,D_1 + k,
\label{eq:D2}
\end{equation}
with \(m\) and \(k\) as constants (determined by the geometry of the system), and \(D_3\) is similarly defined as
\begin{equation}
D_3 = S_3 \left[ \Gamma_{\text{gate}}(x; e_1, f) \, \Gamma_{\text{gate}}(y; y_{R_F}, f) + \Gamma_{\text{gate}}(x; x_{R_G}, f) \, \Gamma_{\text{gate}}(y; h_1, f) \right],
\label{eq:D3}
\end{equation}
where \(S_3\) is a scaling factor (maximum value of $D_3$ over the mesh), \(e_1\) and \(h_1\) are boundary parameters, and \(x_{R_G}\) and \(y_{R_F}\) come from the centroids of the corresponding membrane regions.\\
The use of sigmoid gate functions as in Eq. \eqref{eq:sigmoid} provides smooth transitions that mitigate numerical instabilities associated with sharp boundaries. The dynamic adjustment of boundaries, based on the centroid calculation in Eqs. \eqref{eq:centroid}, enhances the model’s flexibility in representing varying membrane geometries. This methodology is rooted in diffuse-interface and phase-field techniques \cite{anderson1998, chen2002, cahn1958} and has been applied in studies of fluid membranes and vesicles \cite{seifert1997}. Similar techniques have also been employed to analyze the interaction between membrane shape and intra-surface diffusion \cite{rangamani2014}.
\newcommand{\algcol}[1]{\textcolor{black}{#1}}

\section{\color{black}Entropy Functional Approach to Exponential Convergence}
\color{black}
In this section we give a fully rigorous proof that the reaction–diffusion computing unit converges exponentially fast to its unique complex‐balanced equilibrium by employing the entropy method of Fellner \cite{fellner_entropy_2017}.
\subsection*{0.\ Validity of Fellner's hypotheses for the Matrix Computing Unit domain}
Since the only requirement for a domain $\Omega$ to fulfill the hypotheses is that it should admit a Poincarè constant different from zero, we should prove that this is the case for any possible realization of a Computing Unit.
For Poincarè inequality to hold, we require $\Omega$ to be at least limited, connected and with Lipschitz border (sufficiently smooth).\\
Let us recall now the definition of Lipschitz border.\\
Let \(\Omega\subset\mathbb{R}^n\) be an open domain.  We say that \(\partial\Omega\) is of \emph{Lipschitz class} if, for every point \(x^0\in\partial\Omega\), the following holds:

\begin{enumerate}
  \item \textbf{Cartesian neighborhood.} There exists an open neighborhood \(U\subset\mathbb{R}^n\) of \(x^0\).

  \item \textbf{Local coordinate system.}  There is an affine change of variables (rotation plus translation) sending \(x^0\) to the origin and defining new coordinates
  \begin{equation}
    y = (y',y_n)\;\in\;\mathbb{R}^{\,n-1}\times\mathbb{R}.
  \end{equation}

  \item \textbf{Lipschitz function.}  There exists a function
  \begin{equation}
    \phi : B'_r(0)\;\subset\;\mathbb{R}^{\,n-1}
    \;\longrightarrow\;
    \mathbb{R},
    \quad
    B'_r(0)=\{\,y'\in\mathbb{R}^{n-1}:\|y'\|<r\},
  \end{equation}
  which is Lipschitz continuous:
  \begin{equation}
    \bigl|\phi(y') - \phi(z')\bigr|
    \;\le\;
    L\,\|y'-z'\|,
    \quad
    \forall\,y',z'\in B'_r(0),
  \end{equation}
  for some constant \(L>0\).

\end{enumerate}

In these local coordinates one requires that
\begin{equation}
\begin{aligned}
  \Omega\cap U
  &= \bigl\{(y',y_n)\in B_r(0):y_n>\phi(y')\bigr\},\\
  \partial\Omega\cap U
  &= \bigl\{(y',y_n)\in B_r(0):y_n=\phi(y')\bigr\}.
\end{aligned}
\end{equation}
That is, in a neighborhood of each boundary point, \(\partial\Omega\) is exactly the graph of the Lipschitz function \(\phi\).  This local description rules out arbitrarily sharp cusps or infinite‐curvature “corners”: every small patch of \(\partial\Omega\) has slope bounded by the constant \(L\).\\
In our case, we can simply define the $\Omega$ domain as
\begin{equation}
    \Omega=\bigcup_i^I V_i^{\text{in}}\ \cup\ \bigcup_i^JV^{\text{out}}_j\ \cup\ \bigcup^{IJ}_{i,j}V_{i,j}\ \cup\ \bigcup^{2IJ}_kC_k
\end{equation}
where all $V$ are non-overlapping regions of fixed finite volume (possibly, as in the main text, squares or cubes) and each $C_k$ is a channel connecting either one inlet to an intermediate compartment or an intermediate to an outlet compartment. 
In this context we check:
\begin{enumerate}
  \item \textbf{Boundedness.}  Each compartment lies in some  finite enclosing volume.  Since there are only finitely many, their union~$\Omega$ is contained in a finite rectangle and so is bounded.

  \item \textbf{Connectedness.}  By design every inlet $S^{\rm in}_i$ is adjoined via channels to its intermediates $S^{\rm mid}_{i,j}$, and each intermediate to its outlet $S^{\rm out}_j$.  Hence any two points in~$\Omega$ can be joined by a path travelling through each compartment, so $\Omega$ is path‐connected (and therefore connected).

  \item \textbf{Lipschitz boundary.}  
    For a 2X2 matrix such as the one in simulated in the main text the boundary $\partial\Omega$ is a finite union of straight‐line segments meeting at finitely many nondegenerate angles.  Locally near any boundary point one may rotate and translate so that
    \begin{equation}
      \partial\Omega\cap U
      \;=\;
      \{(y',y_n)\in B_r(0):y_n=\phi(y')\},
    \end{equation}
    where $\phi$ is piecewise‐linear (hence Lipschitz).  Equivalently,
    \begin{equation}
      \bigl|\phi(y')-\phi(z')\bigr|
      \;\le\;
      L\,\|y'-z'\|,
      \quad
      \forall\,y',z'\;\text{in a small neighborhood},
    \end{equation}
    with some $L<\infty$.  Thus $\partial\Omega$ is globally Lipschitz.
\end{enumerate}

\subsection*{1.\ Definition of the Entropy Functional}
We denote by $\varphi=(\varphi_A,\varphi_B,\varphi_C)$ the concentrations on a bounded Lipschitz domain $\Omega\subset\mathbb{R}^n$, and by $\varphi^\infty=(\varphi_A^\infty,\varphi_B^\infty,\varphi_C^\infty)>0$ the unique complex‐balanced equilibrium determined by
\begin{equation}
\sum_X\int_\Omega\varphi_X\,\mathrm{d}\mathbf{r}=M.
\end{equation}
For each species $X\in\{A,B,C\}$ define the \emph{relative entropy density}
\begin{equation}\label{eq:eta_def}
\eta_X(\varphi_X)
=\varphi_X\ln\frac{\varphi_X}{\varphi_X^\infty}
-\bigl(\varphi_X-\varphi_X^\infty\bigr),
\end{equation}
and the total \emph{relative entropy} (free energy)
\begin{equation}\label{eq:H_def}
\mathcal{H}[\varphi]
=\sum_{X\in\{A,B,C\}}
\int_\Omega \eta_X(\varphi_X)\,\mathrm{d}\mathbf{r}.
\end{equation}
By construction $\eta_X\ge0$, with $\eta_X(\varphi_X)=0\iff\varphi_X=\varphi_X^\infty$.  Moreover $\mathcal E$ is a Lyapunov functional for the system.

\subsection*{2.\ Computation of the Entropy Dissipation}
Assume $\varphi_X$ solves the reaction–diffusion system
\begin{equation}
\partial_t\varphi_X
=\nabla\!\cdot(D_X\nabla\varphi_X)+R_X,
\qquad
\nabla\varphi_X\cdot\nu\big|_{\partial\Omega}=0.
\end{equation}
We compute $\frac{d}{dt}\mathcal E$ in four steps.

\subsubsection*{2.1.~Time derivative}
Since
\begin{equation}
\frac{\mathrm d}{\mathrm d\varphi_X}\,\eta_X(\varphi_X)
=\ln\frac{\varphi_X}{\varphi_X^\infty},
\end{equation}
we get
\begin{equation}\label{eq:dH_dt}
\frac{\mathrm d}{\mathrm d t}\,\mathcal E
=\sum_X\int_\Omega
\ln\frac{\varphi_X}{\varphi_X^\infty}\,\partial_t\varphi_X
\,\mathrm{d}\mathbf{r}
=\sum_X\int_\Omega
\ln\frac{\varphi_X}{\varphi_X^\infty}
\bigl(\nabla\!\cdot(D_X\nabla\varphi_X)+R_X\bigr)
\,\mathrm{d}\mathbf{r}.
\end{equation}

\subsubsection*{2.2.~Diffusion part}
Integration by parts (using  Neumann Boundary Conditions $\partial_\nu\varphi_X=0$) yields
\begin{equation}
\int_\Omega
\ln\frac{\varphi_X}{\varphi_X^\infty}\,\nabla\!\cdot(D_X\nabla\varphi_X)
\,d\mathbf{r}
=-\int_\Omega D_X\,
\frac{|\nabla\varphi_X|^2}{\varphi_X}
\,d\mathbf{r},
\end{equation}
so we set
\begin{equation}
\mathcal D_{\mathrm{diff}}[\varphi]
:=\sum_X\int_\Omega D_X\,\frac{|\nabla\varphi_X|^2}{\varphi_X}\,d\mathbf{r}
\;\ge0.
\end{equation}

\subsubsection*{2.3.~Reaction part}
By mass‐action and complex balance, for each elementary reaction $\alpha$, with stoichiometric coefficients $\nu_X^\alpha$ one has
\begin{equation}
R_X^\alpha
=-\nu_X^\alpha\,(R_f^\alpha - R_b^\alpha),
\qquad
\sum_X\nu_X^\alpha
\ln\frac{\varphi_X}{\varphi_X^\infty}
=\ln\frac{R_f^\alpha}{R_b^\alpha}.
\end{equation}
Hence
\begin{equation}
\sum_X\ln\frac{\varphi_X}{\varphi_X^\infty}\,R_X
=-\sum_\alpha\sum_X
\ln\frac{\varphi_X}{\varphi_X^\infty}\,R_X^\alpha
=-\sum_\alpha
\bigl(R_f^\alpha - R_b^\alpha\bigr)\,
\ln\frac{R_f^\alpha}{R_b^\alpha}.
\end{equation}
We then define the reaction dissipation as
\begin{equation}\label{eq:D_react_def}
\mathcal D_{\mathrm{react}}[\varphi]
:=\sum_\alpha\int_\Omega
\bigl(R_f^\alpha - R_b^\alpha\bigr)\,
\ln\frac{R_f^\alpha}{R_b^\alpha}
\,\mathrm{d}\mathbf{r}
\;\ge0.
\end{equation}

\subsubsection*{2.4.~Entropy‐dissipation law}
Collecting diffusion and reaction contributions, \eqref{eq:dH_dt} becomes
\begin{equation}
\frac{\mathrm d}{\mathrm d t}\,\mathcal E
=-\,\mathcal D_{\mathrm{diff}}[\varphi]
\;-\;\mathcal D_{\mathrm{react}}[\varphi]
=-\,\mathcal D[\varphi],
\end{equation}
where
\begin{equation}\label{eq:D_def}
\mathcal D[\varphi]
:=\mathcal D_{\mathrm{diff}}[\varphi]
+\mathcal D_{\mathrm{react}}[\varphi]
\;\ge0.
\end{equation}
Thus
\begin{equation}
\frac{d}{dt}\,\mathcal E[\varphi(t)]
=-\,\mathcal D[\varphi(t)].
\end{equation}


\subsection*{3.\ Exponential Relaxation via Fellner’s Theorem}
We now apply the entropy–entropy‐dissipation (EED) framework of Fellner \cite[Thm.~1.2]{fellner_entropy_2017}, which, under the following hypotheses, furnishes an explicit EED‐inequality:
\begin{itemize}
  \item \emph{Domain:} $\Omega$ bounded, connected Lipschitz.
  \item \emph{Diffusion:} Uniformly positive coefficients $D_X\ge D_{\min}>0$.
  \item \emph{Reactions:} Weakly reversible, complex‐balanced network.
\end{itemize}
Under these conditions there exists $\lambda>0$, depending only on $D_{\min}$, the Poincaré constant of $\Omega$, and the reaction rates, such that
\begin{equation}\label{eq:EED}
\mathcal D[\varphi]\;\ge\;\lambda\,
\mathcal E[\varphi].
\end{equation}
Inserting \eqref{eq:EED} into the dissipation law yields the differential inequality
\begin{equation}
\frac{\mathrm d}{\mathrm d t}\,\mathcal E\;\le\;-\,\lambda\,\mathcal E,
\end{equation}
which integrates to
\begin{equation}
\mathcal E(t)\;\le\;\mathcal E(0)\,e^{-\lambda t}.
\end{equation}
Finally, the standard Csiszár–Kullback–Pinsker inequality converts this into
\begin{equation}
\|\varphi(t)-\varphi^\infty\|_{L^1(\Omega)}
\;\le\;
C_{\mathrm{CKP}}\,
e^{-\lambda t},
\end{equation}
for an explicit constant $C_{\mathrm{CKP}}>0$.  Thus the computing unit relaxes exponentially fast to its unique equilibrium even through the entropy production functional \eqref{eq:final_result_approx}.
\color{black}

\section{Meshing procedures}
Meshing is a fundamental step in numerical methods for solving partial differential equations (PDEs), particularly in the Finite Element Methods (FEM) and Finite Volume Methods (FVM). A well-constructed mesh transforms a continuous domain into a discrete representation, allowing computational solvers to approximate solutions with high accuracy. The quality of the mesh directly affects the stability, convergence, and discretization error of the solution\cite{lewis_fundamentals_2004,roy_review_2010}.\\ 
Fine meshes improve accuracy but increase computational cost, while coarse meshes reduce computational demands but may lead to numerical artifacts or inaccurate solutions. Advanced meshing techniques, such as adaptive meshing and error-driven refinement, help optimize computational efficiency by concentrating higher resolution in areas of rapid solution variation. Proper meshing strategies ensure reliable and efficient numerical approximations for PDEs in fluid dynamics, structural mechanics, electromagnetic, and heat transfer simulations. One widely used tool for mesh generation in FEM applications is Gmsh, an open-source software known for its automatic meshing capabilities, adaptive refinement, and compatibility with multiple solvers\cite{gmsh}.
We employed gmsh to build the mesh of our simulated system through the usage of the associate graphical user interface (GUI).\\
The meshing process was carried out using \textbf{Gmsh} and followed these steps:
\begin{enumerate}
    \item A \texttt{.geo} file was generated to define the geometry, following the \textit{naìve dimensioning algorithm} proposed by Angerbauer et al.\cite{M3N}.
    \item The \textit{mesh} module of the gmsh {GUI} was used to generate an initial \textit{polygonal (triangular) mesh}, which was subsequently \textit{refined through iterative splittings} to improve resolution.
\end{enumerate}
To achieve an optimal balance between \textbf{accuracy} and \textbf{computational efficiency}, we found that a \textbf{total of 14,819 nodes} was appropriate for our system. However, finer spatial partitions are preferable for generating \textit{high-quality visualizations} of entropy density evolution in video outputs.

\bibliography{M3N}

\end{document}
