# Supplementary material for: Thermodynamics Analysis of a Reaction-Diffusion Matrix Multiplication Computing Unit under the Linear Non-Equilibrium Regime
Source: J Phys Chem Lett. 2025 Jun 13;16(25):6293–304. doi: 10.1021/acs.jpclett.5c00834 (PMC12207667; doi:10.1021/acs.jpclett.5c00834)
Supplement: Supplementary file 3 [file jz5c00834_si_003.zip › acs-achemso.bib]

This is an auxiliary file used by the `achemso' bundle.
This file may safely be deleted. It will be recreated as required.
 
@Control{achemso-control,
  ctrl-article-title  = "no",
  ctrl-chapter-title  = "no",
  ctrl-etal-number    = "15",
  ctrl-etal-firstonly = "yes",
}

@Misc{Note-1,
  note = {This note text will be in the bibliography},
}
