# Supplementary material for: Thermodynamics Analysis of a Reaction-Diffusion Matrix Multiplication Computing Unit under the Linear Non-Equilibrium Regime
Source: J Phys Chem Lett. 2025 Jun 13;16(25):6293–304. doi: 10.1021/acs.jpclett.5c00834 (PMC12207667; doi:10.1021/acs.jpclett.5c00834)
Supplement: Supplementary file 3 [file jz5c00834_si_003.zip › M3N.bib]

@book{kondepudi_modern_2015,
	address = {Chichester, West Sussex},
	edition = {Second edition},
	title = {Modern thermodynamics: from heat engines to dissipative structures},
	isbn = {978-1-118-69870-9 978-1-118-69871-6},
	shorttitle = {Modern thermodynamics},
	publisher = {John Wiley \& Sons Inc},
	author = {Kondepudi, Dilip and Prigogine, I.},
	year = {2015},
	keywords = {Thermodynamics},
	annote = {Includes index},
}
@article{anderson1998,
  author  = {Anderson, D. M. and McFadden, G. B. and Wheeler, A. A.},
  title   = {Diffuse-interface methods in fluid mechanics},
  journal = {Annual Review of Fluid Mechanics},
  volume  = {30},
  pages   = {139--165},
  year    = {1998},
  doi     = {10.1146/annurev.fluid.30.1.139}
}

@article{chen2002,
  author  = {Chen, L.-Q.},
  title   = {Phase-field models for microstructure evolution},
  journal = {Annual Review of Materials Research},
  volume  = {32},
  pages   = {113--140},
  year    = {2002},
  doi     = {10.1146/annurev.matsci.32.1.113}
}

@article{fellner_entropy_2017,
	title = {The entropy method for reaction-diffusion systems without detailed balance: {First} order chemical reaction networks},
	volume = {10},
	issn = {1937-5077},
	shorttitle = {The entropy method for reaction-diffusion systems without detailed balance},
	url = {http://aimsciences.org//article/doi/10.3934/krm.2017042},
	doi = {10.3934/krm.2017042},
	language = {en},
	number = {4},
	urldate = {2025-04-19},
	journal = {Kinetic \& Related Models},
	author = {Fellner, Klemens and Prager, Wolfang and Q. Tang, Bao and {,Institute of Mathematics and Scientific Computing, University of Graz, Heinrichstrasse 36,8010 Graz, Austria}},
	year = {2017},
	pages = {1055--1087},
	file = {Submitted Version:/home/giuseppebasile/Zotero/storage/FV8YIGX9/Fellner et al. - 2017 - The entropy method for reaction-diffusion systems without detailed balance First order chemical rea.pdf:application/pdf},
}

@article{seifert1997,
  author  = {Seifert, U.},
  title   = {Configurations of fluid membranes and vesicles},
  journal = {Advances in Physics},
  volume  = {46},
  number  = {1},
  pages   = {13--137},
  year    = {1997},
  doi     = {10.1080/00018739700101402}
}

@article{cahn1958,
  author  = {Cahn, J. W. and Hilliard, J. E.},
  title   = {Free energy of a nonuniform system. I. Interfacial free energy},
  journal = {The Journal of Chemical Physics},
  volume  = {28},
  number  = {2},
  pages   = {258--267},
  year    = {1958},
  doi     = {10.1063/1.1744102}
}


@inproceedings{roy_review_2010,
	location = {Orlando, Florida},
	title = {Review of Discretization Error Estimators in Scientific Computing},
	isbn = {978-1-60086-959-4},
	url = {https://arc.aiaa.org/doi/10.2514/6.2010-126},
	doi = {10.2514/6.2010-126},
	eventtitle = {48th {AIAA} Aerospace Sciences Meeting Including the New Horizons Forum and Aerospace Exposition},
	booktitle = {48th {AIAA} Aerospace Sciences Meeting Including the New Horizons Forum and Aerospace Exposition},
	publisher = {American Institute of Aeronautics and Astronautics},
	author = {Roy, Christopher},
	urldate = {2025-02-15},
	date = {2010-01-04},
	langid = {english},
}

@book{lewis_fundamentals_2004,
	edition = {1},
	title = {Fundamentals of the Finite Element Method for Heat and Fluid Flow},
	rights = {http://doi.wiley.com/10.1002/tdm\_license\_1.1},
	isbn = {978-0-470-84788-6 978-0-470-01416-5},
	url = {https://onlinelibrary.wiley.com/doi/book/10.1002/0470014164},
	publisher = {Wiley},
	author = {Lewis, Roland W. and Nithiarasu, Perumal and Seetharamu, Kankanhalli N.},
	urldate = {2025-02-15},
	date = {2004-04-13},
	langid = {english},
	doi = {10.1002/0470014164},
	file = {Versione inviata:C\:\\Users\\PC Aula\\Zotero\\storage\\T6Q6M9AW\\Lewis et al. - 2004 - Fundamentals of the Finite Element Method for Heat.pdf:application/pdf},
}


@article{rangamani2014,
  author  = {Rangamani, P. and Agrawal, A. and Mandadapu, K. K. and Oster, G. and Steigmann, D. J.},
  title   = {Interaction between surface shape and intra-surface viscous flow on lipid membranes},
  journal = {Biomechanics and Modeling in Mechanobiology},
  volume  = {13},
  number  = {2},
  pages   = {331--344},
  year    = {2014},
  doi     = {10.1007/s10237-013-0533-2}
}


@article{FiPy:2009,
   author =    {Jonathan E. Guyer and Daniel Wheeler and James A. Warren},
   title =     {{FiPy}: Partial Differential Equations with {P}ython},
   publisher = {IEEE},
   year =      2009,
   journal =   {Computing in Science & Engineering},
   volume =    11,
   number =    3,
   pages =     {6-15},
   url =       {http://www.ctcms.nist.gov/fipy},
   doi =       {10.1109/MCSE.2009.52},
}

@article{gmsh,
author = {Geuzaine, Christophe and Remacle, Jean-François},
title = {Gmsh: A 3-D finite element mesh generator with built-in pre- and post-processing facilities},
journal = {International Journal for Numerical Methods in Engineering},
volume = {79},
number = {11},
pages = {1309-1331},
keywords = {computer-aided design, mesh generation, post-processing, finite element method, open-source software},
doi = {https://doi.org/10.1002/nme.2579},
url = {https://onlinelibrary.wiley.com/doi/abs/10.1002/nme.2579},
eprint = {https://onlinelibrary.wiley.com/doi/pdf/10.1002/nme.2579},
abstract = {Abstract Gmsh is an open-source 3-D finite element grid generator with a build-in CAD engine and post-processor. Its design goal is to provide a fast, light and user-friendly meshing tool with parametric input and advanced visualization capabilities. This paper presents the overall philosophy, the main design choices and some of the original algorithms implemented in Gmsh. Copyright © 2009 John Wiley \& Sons, Ltd.},
year = {2009}
}

@article{MaximumPrinciples_1,
title = {Maximum entropy production principle in physics, chemistry and biology},
journal = {Physics Reports},
volume = {426},
number = {1},
pages = {1-45},
year = {2006},
issn = {0370-1573},
doi = {https://doi.org/10.1016/j.physrep.2005.12.001},
url = {https://www.sciencedirect.com/science/article/pii/S0370157305004813},
author = {L.M. Martyushev and V.D. Seleznev},
keywords = {Maximum entropy production principle (MEPP), Ziegler's and Prigogine's principles, MEPP applications},
abstract = {The tendency of the entropy to a maximum as an isolated system is relaxed to the equilibrium (the second law of thermodynamics) has been known since the mid-19th century. However, independent theoretical and applied studies, which suggested the maximization of the entropy production during nonequilibrium processes (the so-called maximum entropy production principle, MEPP), appeared in the 20th century. Publications on this topic were fragmented and different research teams, which were concerned with this principle, were unaware of studies performed by other scientists. As a result, the recognition and the use of MEPP by a wider circle of researchers were considerably delayed. The objectives of the present review consist in summation and analysis of studies dealing with MEPP. The first part of the review is concerned with the thermodynamic and statistical basis of the principle (including the relationship of MEPP with the second law of thermodynamics and Prigogine's principle). Various existing applications of the principle to analysis of nonequilibrium systems will be discussed in the second part.}
}

@article{Maximum_principle3,
author = {Ozawa, Hisashi and Ohmura, Atsumu and Lorenz, Ralph D. and Pujol, Toni},
title = {The second law of thermodynamics and the global climate system: A review of the maximum entropy production principle},
journal = {Reviews of Geophysics},
volume = {41},
number = {4},
pages = {1018},
keywords = {thermodynamics, global climate, maximum entropy production, energetics},
doi = {https://doi.org/10.1029/2002RG000113},
url = {https://agupubs.onlinelibrary.wiley.com/doi/abs/10.1029/2002RG000113},
eprint = {https://agupubs.onlinelibrary.wiley.com/doi/pdf/10.1029/2002RG000113},
abstract = {The long-term mean properties of the global climate system and those of turbulent fluid systems are reviewed from a thermodynamic viewpoint. Two general expressions are derived for a rate of entropy production due to thermal and viscous dissipation (turbulent dissipation) in a fluid system. It is shown with these expressions that maximum entropy production in the Earth's climate system suggested by Paltridge, as well as maximum transport properties of heat or momentum in a turbulent system suggested by Malkus and Busse, correspond to a state in which the rate of entropy production due to the turbulent dissipation is at a maximum. Entropy production due to absorption of solar radiation in the climate system is found to be irrelevant to the maximized properties associated with turbulence. The hypothesis of maximum entropy production also seems to be applicable to the planetary atmospheres of Mars and Titan and perhaps to mantle convection. Lorenz's conjecture on maximum generation of available potential energy is shown to be akin to this hypothesis with a few minor approximations. A possible mechanism by which turbulent fluid systems adjust themselves to the states of maximum entropy production is presented as a self-feedback mechanism for the generation of available potential energy. These results tend to support the hypothesis of maximum entropy production that underlies a wide variety of nonlinear fluid systems, including our planet as well as other planets and stars.},
year = {2003}
}


@article{MaximumPrinciples_2,
  title = {Maximum of the Local Entropy Production Becomes Minimal in Stationary Processes},
  author = {Struchtrup, Henning and Weiss, Wolf},
  journal = {Phys. Rev. Lett.},
  volume = {80},
  issue = {23},
  pages = {5048--5051},
  numpages = {0},
  year = {1998},
  month = {Jun},
  publisher = {American Physical Society},
  doi = {10.1103/PhysRevLett.80.5048},
  url = {https://link.aps.org/doi/10.1103/PhysRevLett.80.5048}
}


@INPROCEEDINGS{M3N,
  author={Angerbauer, Stefan and Pankratz, Tobias and Enzenhofer, Franz and Springer, Andreas and Khanzadeh, Roya and Haselmayr, Werner},
  booktitle={ICC 2024 - IEEE International Conference on Communications}, 
  title={Molecular Nano Neural Networks (M3N): In-Body Intelligence for the IoBNT}, 
  year={2024},
  volume={},
  number={},
  pages={4819-4824},
  keywords={Design methodology;MIMICs;Artificial neural networks;Computer architecture;Internet;Complexity theory;Nanobioscience;Artificial Neural Networks;Internet of Bio-Nano Things;Molecular Communications;Unconventional Computing},
  doi={10.1109/ICC51166.2024.10622358}}


@book{groot_non-equilibrium_2013,
	address = {Newburyport},
	series = {Dover {Books} on {Physics}},
	title = {Non-equilibrium thermodynamics},
	isbn = {978-0-486-15350-6 978-0-486-64741-8},
	abstract = {The study of thermodynamics is especially timely today, as its concepts are being applied to problems in biology, biochemistry, electrochemistry, and engineering. This book treats irreversible processes and phenomena - non-equilibrium thermodynamics.S. R. de Groot and P. Mazur, Professors of Theoretical Physics, present a comprehensive and insightful survey of the foundations of the field, providing the only complete discussion of the fluctuating linear theory of irreversible thermodynamics. The application covers a wide range of topics: the theory of diffusion and heat conduction, fluid dyn},
	language = {eng},
	publisher = {Dover Publications},
	author = {Groot, Sybren Ruurds de and Mazur, Peter},
	year = {2013},
	annote = {Description based upon print version of record},
	annote = {Title Page; Copyright Page; PREFACE TO THE DOVER EDITION; PREFACE TO THE FIRST EDITION; Table of Contents; CHAPTER I - INTRODUCTION; 1. Historical Background of Non-Equilibrium Thermodynamics; 2. Systematic Development of the Theory; PART A - GENERAL THEORY; CHAPTER II - CONSERVATION LAWS; 1. Introduction; 2. Conservation of Mass; 3. The Equation of Motion; 4. Conservation of Energy; CHAPTER III - ENTROPY LAW AND ENTROPY BALANCE; 1. The Second Law of Thermodynamics; 2. The Entropy Balance Equation; 3. Alternative Expressions for the Entropy Production on different Definitions of the Heat Flow 4. Kinetic Energy of Diffusion; CHAPTER IV - THE PHENOMENOLOGICAL EQUATIONS; 1. The Linear Laws; 2. Influence of Symmetry Properties of Matter on the Linear Laws; Curie Principle; 3. The Onsager Reciprocal Relations; 4. The Differential Equations; CHAPTER V - THE STATIONARY STATES; 1. Introduction; 2. Mechanical Equilibrium; 3. Stationary States with Minimum Entropy Production; 4. Stationary States without Minimum Entropy Production; CHAPTER VI - PROPERTIES OF THE PHENOMENOLOGICAL EQUATIONS AND THE ONSAGER RELATIONS 1. Introduction 2. The Curie Principle; 3. Dependent Fluxes and Thermodynamic Forces; 4. Onsager Relations for Vectorial (axd Tensorial) Phenomena; 5. Transformation Properties of the Onsager Relations; CHAPTER VII - DISCUSSION OF THE STATISTICAL FOUNDATIONS; 1. Introduction; 2. State Variables and Fluctuations; 3. Microscopic Reversibility; 4. Derivation of the Onsager Reciprocal Relations; 5. Further Properties of the Matrix of Phenomenological Coefficients; 6. Gaussian Markoff Processes; 7. Gaussian Markoff Processes: Langevin Equations 8. Entropy and Random FluctuationsCHAPTER VIII - THE FLUCTUATION DISSIPATION THEOREM; 1. Introduction; 2. The Correlation Function of Stationary Processes; the Wiener-Khinchin Theorem; 3. The Principle of Causality; the Kramers-Kronig Relations; 4. Derivation of the Fluctuation Dissipation Theorem; 5. The Entropy Production in a System subjected to External Driving Forces; CHAPTER IX - DISCUSSION OF FOUNDATIONS BY MEANS OF KINETIC THEORY; 1. Introduction; 2. The Boltzmann Equation; 3. The Hydrodynamic Equations; 4. The Entropy Balance Equation, Boltzmann's H-theorem 5. The Enskog Method of Solution of the Boltzmann Equation 6. The Entropy Balance Equation in the First Approximation of Enskog; 7. The Onsager Relations; 8. Brownian Motion; PART B - APPLICATIONS; CHAPTER X - CHEMICAL REACTIONS AND RELAXATION PHENOMENA; 1. Introduction; 2. Chemical Reactions; 3. Coupled Chemical Reactions; 4. Unimolecular Reactions; the Princible of Detailed Balance; 5. Relaxation Phenomena; 6. Internal Degrees of Freedom; CHAPTER XI - HEAT CONDUCTION, DIFFUSION AND CROSS-EFFECTS; 1. Heat Conduction; 2. Diffusion. General Remarks 3. Thermodynamic Symmetry Relations for Chemical Potentials},
}


@book{glansdorff_thermodynamic_1978,
	address = {London},
	edition = {Reprinted},
	title = {Thermodynamic theory of structure, stability and fluctuations},
	isbn = {978-0-471-30280-3},
	language = {eng},
	publisher = {Wiley-Interscience},
	author = {Glansdorff, Peter and Prigogine, Ilya},
	year = {1978},
	annote = {Literaturverz. S. 293-298},
}


@article{hunt_deviations_1988,
	title = {Deviations from minimum entropy production at steady states of reacting chemical systems arbitrarily close to equilibrium},
	volume = {154},
	copyright = {https://www.elsevier.com/tdm/userlicense/1.0/},
	issn = {03784371},
	url = {https://linkinghub.elsevier.com/retrieve/pii/0378437188901896},
	doi = {10.1016/0378-4371(88)90189-6},
	language = {en},
	number = {1},
	urldate = {2024-08-13},
	journal = {Physica A: Statistical Mechanics and its Applications},
	author = {Hunt, K.L.C. and Hunt, P.M. and Ross, John},
	month = dec,
	year = {1988},
	pages = {207--211},
	annote = {Critica a Prigogine: bisogna leggere bene se funziona per proteine

},
}

@article{hunt_dissipation_1987,
	title = {Dissipation in steady states of chemical systems and deviations from minimum entropy production},
	volume = {147},
	copyright = {https://www.elsevier.com/tdm/userlicense/1.0/},
	issn = {03784371},
	url = {https://linkinghub.elsevier.com/retrieve/pii/0378437187900963},
	doi = {10.1016/0378-4371(87)90096-3},
	language = {en},
	number = {1-2},
	urldate = {2024-08-13},
	journal = {Physica A: Statistical Mechanics and its Applications},
	author = {Hunt, K.L.C. and Hunt, P.M. and Ross, John},
	month = nov,
	year = {1987},
	pages = {48--60},
	annote = {Critica a Prigogine: bisogna leggere bene se funziona per proteine
},
}

@article{pokrovskii_derivation_2013,
	title = {A {Derivation} of the {Main} {Relations} of {Nonequilibrium} {Thermodynamics}},
	volume = {2013},
	copyright = {http://creativecommons.org/licenses/by/3.0/},
	issn = {2090-5211},
	url = {https://www.hindawi.com/journals/isrn/2013/906136/},
	doi = {10.1155/2013/906136},
	abstract = {The principles of nonequilibrium thermodynamics are discussed, using the concept of internal variables that describe deviations of a thermodynamic system from the equilibrium state. While considering the first law of thermodynamics, work of internal variables is taken into account. It is shown that the requirement that the thermodynamic system cannot fulfil any work via internal variables is equivalent to the conventional formulation of the second law of thermodynamics. These statements, in line with the axioms introducing internal variables can be considered as basic principles of nonequilibrium thermodynamics. While considering stationary nonequilibrium situations close to equilibrium, it is shown that known linear parities between thermodynamic forces and fluxes and also the production of entropy, as a sum of products of thermodynamic forces and fluxes, are consequences of fundamental principles of thermodynamics.},
	language = {en},
	urldate = {2024-09-17},
	journal = {ISRN Thermodynamics},
	author = {Pokrovskii, Vladimir N.},
	month = oct,
	year = {2013},
	note = {Publisher: Hindawi Limited},
	pages = {1--9},
	file = {Full text:C\:\\Users\\Giuseppe\\Zotero\\storage\\4SYYVFJZ\\Pokrovskii - 2013 - A Derivation of the Main Relations of Nonequilibri.pdf:application/pdf},
}

@book{crank_mathematics_1980,
	title = {The {Mathematics} of {Diffusion}},
	publisher = {Oxford University Press},
	author = {Crank, J.},
	year = {1980},
}

@article{onsager_reciprocal_1931,
	title = {Reciprocal {Relations} in {Irreversible} {Processes}. {I}.},
	volume = {37},
	copyright = {http://link.aps.org/licenses/aps-default-license},
	issn = {0031-899X},
	url = {https://link.aps.org/doi/10.1103/PhysRev.37.405},
	doi = {10.1103/PhysRev.37.405},
	language = {en},
	number = {4},
	urldate = {2024-09-24},
	journal = {Physical Review},
	author = {Onsager, Lars},
	month = feb,
	year = {1931},
	pages = {405--426},
	file = {Full text:C\:\\Users\\Giuseppe\\Zotero\\storage\\HBHHHIVP\\Onsager - 1931 - Reciprocal Relations in Irreversible Processes. I..pdf:application/pdf},
}

@article{miller_thermodynamics_1960,
	title = {Thermodynamics of {Irreversible} {Processes}. {The} {Experimental} {Verification} of the {Onsager} {Reciprocal} {Relations}.},
	volume = {60},
	issn = {0009-2665, 1520-6890},
	url = {https://pubs.acs.org/doi/abs/10.1021/cr60203a003},
	doi = {10.1021/cr60203a003},
	language = {en},
	number = {1},
	urldate = {2024-09-24},
	journal = {Chemical Reviews},
	author = {Miller, Donald G.},
	month = feb,
	year = {1960},
	pages = {15--37},
	file = {Versione inviata:C\:\\Users\\Giuseppe\\Zotero\\storage\\D2XSHJ2L\\Miller - 1960 - Thermodynamics of Irreversible Processes. The Expe.pdf:application/pdf},
}

@article{kosztolowicz_subdiffusion_2008,
	title = {Subdiffusion in a system with a thick membrane},
	volume = {320},
	copyright = {https://www.elsevier.com/tdm/userlicense/1.0/},
	issn = {03767388},
	url = {https://linkinghub.elsevier.com/retrieve/pii/S0376738808003463},
	doi = {10.1016/j.memsci.2008.04.028},
	language = {en},
	number = {1-2},
	urldate = {2024-09-27},
	journal = {Journal of Membrane Science},
	author = {Kosztołowicz, Tadeusz},
	month = jul,
	year = {2008},
	pages = {492--499},
}

@article{daneshpajooh_equations_1975,
	title = {Equations for membrane transport. {Experimental} and theoretical tests of the frictional model},
	volume = {15},
	copyright = {https://www.elsevier.com/tdm/userlicense/1.0/},
	issn = {00063495},
	url = {https://linkinghub.elsevier.com/retrieve/pii/S0006349575858413},
	doi = {10.1016/S0006-3495(75)85841-3},
	language = {en},
	number = {6},
	urldate = {2024-09-27},
	journal = {Biophysical Journal},
	author = {Daneshpajooh, M.H. and Mason, E.A. and Bresler, E.H. and Wendt, R.P.},
	month = jun,
	year = {1975},
	pages = {591--613},
	file = {Full text:C\:\\Users\\Giuseppe\\Zotero\\storage\\ZH6TYIXW\\Daneshpajooh et al. - 1975 - Equations for membrane transport. Experimental and.pdf:application/pdf},
}

@article{paquin-lefebvre_pattern_2020,
	title = {Pattern formation in a coupled membrane-bulk reaction-diffusion model for intracellular polarization and oscillations},
	volume = {497},
	issn = {00225193},
	url = {https://linkinghub.elsevier.com/retrieve/pii/S0022519320300977},
	doi = {10.1016/j.jtbi.2020.110242},
	language = {en},
	urldate = {2024-09-28},
	journal = {Journal of Theoretical Biology},
	author = {Paquin-Lefebvre, Frédéric and Xu, Bin and DiPietro, Kelsey L. and Lindsay, Alan E. and Jilkine, Alexandra},
	month = jul,
	year = {2020},
	pages = {110242},
	file = {Versione inviata:C\:\\Users\\Giuseppe\\Zotero\\storage\\6V5WBXLL\\Paquin-Lefebvre et al. - 2020 - Pattern formation in a coupled membrane-bulk react.pdf:application/pdf},
}

@article{gorban_quasichemical_2011,
	title = {Quasichemical {Models} of {Multicomponent} {Nonlinear} {Diffusion}},
	volume = {6},
	issn = {0973-5348, 1760-6101},
	url = {http://www.mmnp-journal.org/10.1051/mmnp/20116509},
	doi = {10.1051/mmnp/20116509},
	number = {5},
	urldate = {2024-09-30},
	journal = {Mathematical Modelling of Natural Phenomena},
	author = {Gorban, A.N. and Sargsyan, H.P. and Wahab, H.A.},
	year = {2011},
	pages = {184--262},
	file = {Full text:C\:\\Users\\Giuseppe\\Zotero\\storage\\V3SUBQ4H\\Gorban et al. - 2011 - Quasichemical Models of Multicomponent Nonlinear D.pdf:application/pdf},
}

@article{ribo_coordinate_2021,
	title = {The {Coordinate} {Reaction} {Model}: {An} {Obstacle} to {Interpreting} the {Emergence} of {Chemical} {Complexity}},
	volume = {27},
	issn = {0947-6539, 1521-3765},
	shorttitle = {The {Coordinate} {Reaction} {Model}},
	url = {https://chemistry-europe.onlinelibrary.wiley.com/doi/10.1002/chem.202101562},
	doi = {10.1002/chem.202101562},
	abstract = {Abstract
            The way chemical transformations are described by models based on microscopic reversibility does not take into account the irreversibility of natural processes, and therefore, in complex chemical networks working in open systems, misunderstandings may arise about the origin and causes of the stability of non‐equilibrium stationary states, and general constraints on evolution in systems that are far from equilibrium. In order to be correctly simulated and understood, the chemical behavior of complex systems requires time‐dependent models, otherwise the irreversibility of natural phenomena is overlooked. Micro reversible models based on the reaction‐coordinate model are time invariant and are therefore unable to explain the evolution of open dissipative systems. The important points necessary for improving the modeling and simulations of complex chemical systems are: a) understanding the physical potential related to the entropy production rate, which is in general an inexact differential of a state function, and b) the interpretation and application of the so‐called general evolution criterion (GEC), which is the general thermodynamic constraint for the evolution of dissipative chemical systems.},
	language = {en},
	number = {52},
	urldate = {2024-10-02},
	journal = {Chemistry – A European Journal},
	author = {Ribó, Josep M. and Hochberg, David},
	month = sep,
	year = {2021},
	pages = {13098--13106},
	file = {Full text:C\:\\Users\\Giuseppe\\Zotero\\storage\\2FV67LG6\\Ribó e Hochberg - 2021 - The Coordinate Reaction Model An Obstacle to Inte.pdf:application/pdf},
}
@inproceedings{GLOBECOM,
  title={Novel Nano-Machine Architecture for Machine Learning in the IoBNT},
  author={Angerbauer, Stefan and others},
  booktitle={Proc. IEEE Global Commun. Conf.},
    intype = {accepted for publication},
    note = {accepted for publication. [Online] \url{https://doi.org/10.36227/techrxiv.23283686.v1}}
}
@ARTICLE{Theory,
  author={Angerbauer, Stefan and Enzenhofer, Franz and Pankratz, Tobias and Hamidovic, Medina and Springer, Andreas and Haselmayr, Werner},
  journal={IEEE Transactions on Molecular, Biological, and Multi-Scale Communications}, 
  title={Novel Nano-Scale Computing Unit for the IoBNT: Concept and Practical Considerations}, 
  year={2024},
  volume={},
  number={},
  pages={1-1},
  }
